# Supplementary material for: Prokineticin 2 regulates the electrophysiological activity of gonadotropin-releasing hormone neurons via direct signalling in adult female mice
Source: Front Endocrinol (Lausanne). 2026 May 20;17:1809385. doi: 10.3389/fendo.2026.1809385 (PMC13229715; doi:10.3389/fendo.2026.1809385)
Supplement: Supplementary file 1 [file DataSheet1.xlsx]

## Sheet: supplement
Chemicals used for RNAscope
Name	Cat. No.	Brand
Probes and diluent
Mm-GnRH-O1	476281	Bio-Techne, ADC
Mm-GnRH-O1-C3	476281-C3	Bio-Techne, ADC
Mm-Prokr2-C2	498431-C2	Bio-Techne, ADC
RNAscope Probe Diluent	300041	Bio-Techne, ADC
Dyes and buffer
Opal 520 Reagent	OP-001001	AKOYA
Opal 570 Reagent	OP-001003	AKOYA
Opal 690 Reagent	OP-001006	AKOYA
RNAscope® Multiplex TSA Buffer	322809	Bio-Techne, ADC
Hybridization Reagent Kit
RNAscope® Multiplex Fluorescent Reagent Kit v2 Assay	323110	Bio-Techne, ADC
