# Supplementary material for: Prokineticin 2 regulates the electrophysiological activity of gonadotropin-releasing hormone neurons via direct signalling in adult female mice
Source: Front Endocrinol (Lausanne). 2026 May 20;17:1809385. doi: 10.3389/fendo.2026.1809385 (PMC13229715; doi:10.3389/fendo.2026.1809385)
Supplement: Supplementary file 2 [file DataSheet2.xlsx]

## Sheet: Stat tests
Various statistical tests used for firing and mPSC measurements
Wilcoxon-tests for paired firing rate data:
		Ctrl (Hz)	Treated (Hz)	p-value	n/N
	PK2	1.2 ± 0.15	1.6 ± 0.22	0.0117*	21/8
Student's t-tests for paired firing rate data:
		Ctrl (Hz)	Treated (Hz)	t-value	df	p-value	n/N
	GDPβS+PK2	0.98 ± 0.20	0.96 ± 0.17	0.2049	9	0.8422	10/4
	PKRA7+PK2	1.0 ± 0.18	0.93 ± 0.24	0.5876	8	0.573	9/3
Wilcoxon-tests for paired frequency of mPSCs data:
		Ctrl (Hz)	Treated (Hz)	p-value	n/N
	PK2	0.81 ± 0.087	1.1 ± 0.16	0.0411*	19/7
	AM251+PK2	0.63 ± 0.061	1.1 ± 0.17	0.0156*	7/3
Student's t-tests for paired mPSC amplitude data:
		Ctrl (pA)	Treated (pA)	t-value	df	p-value	n/N
	PK2	-37 ± 2.5	-37 ± 2.4	0.4593	15	0.6526	16/6
Student's t-tests for paired frequency of mPSCs data:
		Ctrl (Hz)	Treated (Hz)	t-value	df	p-value	n/N
	PKRA7+PK2	0.75 ± 0.086	0.70 ± 0.067	1.065	9	0.3145	10/4
	PC27+PK2	0.72 ± 0.099	0.68 ± 0.089	1.679	9	0.1275	10/4
	NPLA+PK2	0.43 ± 0.049	0.47 ± 0.077	0.6338	11	0.5392	12/4
Mann-Whitney U-tests for firing rate of unresponsive or responsive GnRH neurons (cluster analysis, p=0.001):
		Ctrl (Hz)	Treated (Hz)	n
	unresponsive	1.4 ± 0.23	1.3 ± 0.26	12
	responsive	1.0 ± 0.16	2.1 ± 0.33	9
Mann-Whitney U-tests for frequency of mPSCs of unresponsive or responsive GnRH neurons (cluster analysis, p=0.001):
		Ctrl (Hz)	Treated (Hz)	n
	unresponsive	0.85 ± 0.11	0.83 ± 0.10	11
	responsive	0.75 ± 0.15	1.5 ± 0.33	8
*=significant difference
n/N=number of measured neurons/number of mice
