# Supplementary material for: Prokineticin 2 regulates the electrophysiological activity of gonadotropin-releasing hormone neurons via direct signalling in adult female mice
Source: Front Endocrinol (Lausanne). 2026 May 20;17:1809385. doi: 10.3389/fendo.2026.1809385 (PMC13229715; doi:10.3389/fendo.2026.1809385)
Supplement: Supplementary file 3 [file DataSheet3.xlsx]

## Sheet: Explanations of the used stats
Explanation of the stats presented in this Excel file
Analyses presented in these Excel sheets were performed to ensure the robustness of sample sizes of those measurements involving n≤10 recordings. First, we calculated Cohen’s d effect sizes to quantify the magnitude of differences between groups relative to the variability of the recordings. Larger values indicate stronger separation between groups, whereas a value of zero indicates no difference…

## Sheet: mPSC
Percentage changes in the frequency of mPSCs upon PK2 administration in the absence (column B) or in the presence of various inhibitors (columns E, H, and K)
cell ID	PK2 (%)		cell ID	PKRA7 (%)		cell ID	PC27 (%)		cell ID	AM251 (%)
1	86		1	87		1	91		1	197
2	90		2	120		2	157		2	106
3	228		3	88		3	47		3	100
4	88		4	105		4	73		4	275
5	110		5	90		5	97		5	287
6	150		6	95		6	107		6	106
7	97		7	89		7	121		7	212
8	232		8	110		8	87
9	98		9	82		9	94
10	170		10	112		10	93
11	297
12	98
13	139
14	97
15	227
16	113																																						.
17	89
18	182
19	113

## Sheet: mPSC_R
Various statistical analysis to evaluate robustness of sample (effect) sizes of frequency of mPSC data of those measurements involving n≤10 recordings
PKRA7		PC27		AM251
Effect size
cohen.d(PK2, PKRA7)		cohen.d(PK2, PC27)		cohen.d(PK2, AM251)
Cohen's d		Cohen's d		Cohen's d
d estimate: 0.8567203 (large)		d estimate: 0.8438038 (large)		d estimate: -0.6039112 (medium)
95 percent confidence interval:		95 percent confidence interval:		95 percent confidence interval:
lower upper		lower upper		lower upper
0.02254017 1.69090034		0.01057993 1.67702775		-1.5326710 0.3248485
Confidence interval
t.test(PK2, PKRA7)		t.test(PK2, PC27)		t.test(PK2, AM251)
Welch Two Sample t-test		Welch Two Sample t-test		Welch Two Sample t-test
data: PK2 and PKRA7		data: PK2 and PC27		data: PK2 and AM251
t = 2.9647, df = 20.731, p-value = 0.007463		t = 2.6684, df = 26.726, p-value = 0.01279		t = -1.214, df = 8.8471, p-value = 0.2561
alternative hypothesis: true difference in means is not equal to 0		alternative hypothesis: true difference in means is not equal to 0		alternative hypothesis: true difference in means is not equal to 0
95 percent confidence interval:		95 percent confidence interval:		95 percent confidence interval:
13.26491 75.76667		10.52393 80.70765		-117.51178 35.57193
sample estimates:		sample estimates:		sample estimates:
mean of PK2 mean of PKRA7		mean of PK2 mean of PC27		mean of PK2 mean of AM251
142.3158 97.8000		142.3158 96.7000		142.3158 183.2857
Normality test
Shapiro-Wilk normality test		Shapiro-Wilk normality test		Shapiro-Wilk normality test		Shapiro-Wilk normality test
data: PKRA7		data: PC27		data: AM251		data: PK2
W = 0.90587, p-value = 0.2538		W = 0.93846, p-value = 0.536		W = 0.8544, p-value = 0.1348		W = 0.82326, p-value = 0.002539
Non-parametric test
Wilcoxon rank sum test with continuity correction		Wilcoxon rank sum test with continuity correction		Wilcoxon rank sum test with continuity correction
data: PK2 and PKRA7		data: PK2 and PC27		data: PK2 and AM251
W = 141, p-value = 0.03666		W = 140, p-value = 0.04102		W = 43, p-value = 0.1834

## Sheet: Firing
Percentage changes in the firing rate upon PK2 administration in the absence (column B) or in the presence of various inhibitors (columns E, H)
cell ID	PK2 (%)		cell ID	GDP-β-S (%)		cell ID	PKRA7 (%)
1	215		1	63		1	80
2	174		2	84		2	100
3	87		3	102		3	90
4	121		4	103		4	105
5	236		5	95		5	98
6	90		6	22		6	39
7	184		7	92		7	127
8	98		8	48		8	39
9	129		9	62		9	78
10	93		10	219
11	159
12	87
13	212
14	90
15	267
16	116
17	164
18	29
19	251
20	110
21	110

## Sheet: firing_R
Various statistical analysis to evaluate robustness of sample (effect) sizes of firing rate data of those measurements involving n≤10 recordings
GDPβS		PKRA7
Effect size
cohen.d(PK2_firing, GDPbS_firing)		cohen.d(PK2_firing, PKRA7_firing)
Cohen's d		Cohen's d
d estimate: 0.904469 (large)		d estimate: 1.063534 (large)
95 percent confidence interval:		95 percent confidence interval:
lower upper		lower upper
0.0842997 1.7246383		0.2003253 1.9267419
Confidence interval
t.test(PK2_firing, GDPbS_firing)		t.test(PK2_firing, PKRA7_firing)
Welch Two Sample t-test		Welch Two Sample t-test
data: PK2_firing and GDPbS_firing		data: PK2_firing and PKRA7_firing
t = 2.5274, df = 21.381, p-value = 0.01942		t = 3.5136, df = 27.748, p-value = 0.001535
alternative hypothesis: true difference in means is not equal to 0		alternative hypothesis: true difference in means is not equal to 0
95 percent confidence interval:		95 percent confidence interval:
9.777467 100.032056		24.96628 94.84324
sample estimates:		sample estimates:
mean of PK2 mean of GDPbS		mean of PK2 mean of PKRA7
143.9048 89.0000		143.9048 84.0000
Normality test
Shapiro-Wilk normality test		Shapiro-Wilk normality test		Shapiro-Wilk normality test
data: PKRA7_firing		data: GDPbS_firing		data: PK2_firing
W = 0.91349, p-value = 0.3411		W = 0.83173, p-value = 0.03511		W = 0.93614, p-value = 0.1827
Non-parametric test
Wilcoxon rank sum test with continuity correction		Wilcoxon rank sum test with continuity correction
data: PK2_firing and GDPbS_firing		data: PK2_firing and PKRA7_firing
W = 163, p-value = 0.01508		W = 149.5, p-value = 0.01356
